# Supplementary material for: Remdesivir does not affect mitochondrial DNA copy number or deletion mutation frequency in aged male rats: A short report
Source: PLoS One. 2022 Oct 26;17(10):e0271850. doi: 10.1371/journal.pone.0271850 (PMC9605030; doi:10.1371/journal.pone.0271850)
Supplement: S2 File — All data necessary to replicate study findings. (XLSX) [file pone.0271850.s003.xlsx]

## Sheet: Final body mass
Control	Remdesivir
534.33	502
426.36	480.41
499.67	475.32
501.77	531.6
524.56	500.12
494.72	505.31
515.05	528.53
	369.79
	492.6

## Sheet: Quad mass
Control	Remdesivir
3.2	2.31
2.62	2.895
2.235	3.15
2.595	3.18
2.935	2.64
2.47	3.04
2.305	2.725
	3.25

## Sheet: Heart mass
Control	Remdesivir
1.42	1.49
1.38	1.4
1.5	1.32
1.48	1.49
1.5	1.47
1.55	1.39
1.4	1.46
	1.1
	1.41

## Sheet: Kidney mass
Control	Remdesivir
1.94	1.89
1.86	1.98
2.61	1.72
1.82	1.95
1.87	1.94
2.06	1.95
1.92	1.94
	1.71
	1.84

## Sheet: Heart mtDNA copy no.
Control	Remdesivir
2379.71	1901.23
2324.32	2296.05
2439.52	2416.48
2338.88	2852.31
3296.3	2433.09
2484.85	2232.76
2705.17	2426.97
	2200
	3095.33

## Sheet: Kidney mtDNA copy no.
Control	Remdesivir
958.26	1250.35
1213.09	904.9
1086.96	1068.92
1144.26	1460.63
985.64	959.21
1127.21	910.52
1181.29	1071.66
	878.61
	878.12

## Sheet: Quad mtDNA copy no.
Control	Remdesivir
2555.07	1926.7
1817.89	2300.23
1471.26	2347.67
1957.45	2190.08
2239.52	1693.94
1437.84	2154.14
1600.72	1910.78
	1857.76
	2065.36

## Sheet: Heart mtDNA deletion frequency
Control	Remdesivir
0.000215	0.000325
0.000236	0.000235
0.000216	0.000266
0.000258	0.000241
0.000433	0.000487
0.000178	0.000286
0.000273	0.000311
	0.000325
	0.000325

## Sheet: Kidney mtDNA deletion frequency
Control	Remdesivir
0.00016	5.24e-05
0.000126	0.000134
0.00018	0.000109
0.000154	0.000151
0.000116	0.000207
0.000237	0.000155
0.00015	0.000156
	0.000135
	0.000181

## Sheet: Quad mtDNA deletion frequency
Control	Remdesivir
0.00157	0.0039
0.00296	0.00403
0.00307	0.00158
0.013	0.0018
0.00482	0.00339
0.00272	0.00383
0.00443	0.00957
	0.0024
	0.00253

[truncated: 1 more sheets: Body weight intial final]
